# Supplementary material for: Genetic Classification of Populations Using Supervised Learning
Source: PLoS One. 2011 May 12;6(5):e14802. doi: 10.1371/journal.pone.0014802 (PMC3093382; doi:10.1371/journal.pone.0014802)
Supplement: Table S1 — Parameters of the reduced dataset used for analysis. (0.00 MB TXT) [file pone.0014802.s008.txt]

\begin{table}
\begin{center}
\begin{tabular}{|c|c|c|c|} \hline
&&&\\
 & {\bf P1} & { \bf P2} & {\bf P3} \\
&&&\\
\hline\hline
&&&\\
{\bf ISC Site} & Aberdeen &  Edinburgh & Cardiff \\
&&&\\
\hline
&&&\\
{\bf Ancestry} & Scotland &  South East Scotland & Bulgaria \\
&&&\\
\hline
&&&\\
{\bf Sample Size} & 702 &  287 & 611 \\
&&&\\
\hline
&&&\\
{\bf SNPs} & 5739 &  5739 & 5739 \\
&&&\\
\hline
\hline
&&&\\
{\bf Array} & Affymetrix 5.0 &  Affymetrix 6.0 & Affymetrix  6.0\\
&&&\\
\hline
&&&\\
{\bf MAF} & $> 0.01$ &  $> 0.01$ & $> 0.01$ \\
&&&\\
\hline
&&&\\
{\bf ID Call Rate} & $ > 0.95 $ & $> 0.95$ & $ > 0.95$ \\
&&&\\
\hline
&&&\\
{\bf Missing Data} & Retained &  Retained & Retained \\
&&&\\
\hline
\hline
&&&\\
{\bf LD window} & 50 &  50 & 50\\
&&&\\
\hline
&&&\\
{\bf Shift} & 5 &  5 & 5\\
&&&\\
\hline
&&&\\
{\bf $r^2$} & $< 0.2$ &  $< 0.2$ & $< 0.2$ \\
&&&\\
\hline
\end{tabular}
%\caption*[Reduced Data]{Table S1: Parameters of the reduced dataset used for analysis}
\caption*{{\bf Table S1}: Parameters of the reduced dataset used for analysis}
\label{REDDAT}
\end{center}
\end{table}
