# Supplementary material for: Genetic Classification of Populations Using Supervised Learning
Source: PLoS One. 2011 May 12;6(5):e14802. doi: 10.1371/journal.pone.0014802 (PMC3093382; doi:10.1371/journal.pone.0014802)
Supplement: Table S2 — PCA results for inter-population tests. PR and PC are the reference and comparison datasets, MR and MC the respective sample sizes and N the number of SNPs used. FST(crit) is the value of FST at which the phase transition is expected. \hat{F}ST is the estimate of the FST and SE is its standard error. Pval is the ANOVA p-value. The 50 SNP and 500 SNP sets were a contiguous set starting from the 1000th data point along the chromosome. Note the sharp drop in p-value at the BBP transition when \hat{F}ST exceeds FST(crit). (0.00 MB TXT) [file pone.0014802.s009.txt]

\begin{table}
\begin{center}
\begin{tabular}{|c|c|c|c|c|c|c|c|c|}
\hline
&&&&&&&&\\
 $P_R$ &  $P_C$& $M_R$ & $M_C$ &  $N$ &  $F_{ST}(crit)$ &  $\hat{F}_{ST}$ &  SE &  Pval \\
&&&&&&&&\\
\hline\hline\hline
&&&&&&&&\\
{\bf P1} &{\bf P2} & 200 & 200 & 50 & 0.007 & $ < 0.0001$ & $ <0.0001$  & 0.725 \\
&&&&&&&&\\
\hline
&&&&&&&&\\
{\bf P1} &{\bf P3} & 200 & 200 & 50 & 0.007 & $ < 0.0001$ & $< 0.0001$  & $4.23 \times 10 ^{-4}$ \\
&&&&&&&&\\
\hline
&&&&&&&&\\
{\bf P2} &{\bf P3} & 200 & 200 &  50 & 0.007 & $ < 0.0001$ & $< 0.0001$  & 0.002 \\
&&&&&&&&\\
\hline
\hline
\hline
&&&&&&&&\\
{\bf P1} & {\bf P2} & 200 & 200 & 500 & $0.002$ & $ < 0.0001$ & $ 0.0002$  & 0.410 \\
&&&&&&&&\\
\hline
&&&&&&&&\\
{\bf P1} &{\bf P3} & 200 & 200 & 500 & ${\bf 0.002}$ & $ {\bf 0.0032}$ & $ 0.0003$  & ${\bf 1.75 \times 10 ^{-27}}$ \\
&&&&&&&&\\
\hline
&&&&&&&&\\
{\bf P2} &{\bf P3} & 200 & 200 & 500 & ${\bf 0.002}$ & $ { \bf 0.0026}$ & $ 0.0003$  & ${ \bf 6.32 \times 10 ^{-19}}$ \\
&&&&&&&&\\
\hline
\hline
\hline
&&&&&&&&\\
{\bf P1} &{\bf P2} & 200 & 200 & 5739 & $0.0007$ & $ < 0.0001$ & $ < 0.0001$  & 0.103 \\
&&&&&&&&\\
\hline
&&&&&&&&\\
{\bf P1} &{\bf P3} & 200 & 200 & 5739 & ${\bf 0.0007}$ & $ {\bf 0.0032}$ & $ 0.0002$  & ${\bf 2.86  \times 10 ^{-154}}$\\
&&&&&&&&\\
\hline
&&&&&&&&\\
{\bf P2} &{\bf P3} & 200 & 200 & 5739 & ${\bf 0.0007}$ & ${\bf  0.0031}$ & $ 0.0002$  & ${\bf 1.48 \times 10 ^{-155}}$\\
&&&&&&&&\\
\hline
\end{tabular}
\end{center}
 \caption*{{\bf Table S2:} PCA results for inter-population tests. $P_R$ and $P_C$ are the reference and comparison datasets, $M_R$ and $M_C$ the
 respective sample sizes and $N$ the number of SNPs used. $F_{ST}(crit)$ is the value of $F_{ST}$ at which the phase transition is
 expected. $\hat{F}_{ST}$ is the estimate of the $F_{ST}$ and SE is its standard error. Pval is the ANOVA $p$-value. The 50 SNP and 500 SNP sets were
 a contiguous set starting from the 1000th data point along the chromosome. Note the sharp drop in $p$-value at the BBP transition when $\hat{F}_{ST}$
 exceeds $F_{ST}(crit)$.}
\label{PCAINTER}
\end{table}
